# Supplementary material for: Risk of Peripheral Arterial Occlusive Disease with Periodontitis and Dental Scaling: A Nationwide Population-Based Cohort Study
Source: Int J Environ Res Public Health. 2022 Aug 15;19(16):10057. doi: 10.3390/ijerph191610057 (PMC9408091; doi:10.3390/ijerph191610057)
Supplement: Supplementary file 1 [file ijerph-19-10057-s001.zip]

Archive with 1 entries (1 files):
- ijerph-1840278-supplementary.pdf
